# Supplementary material for: Epidemic modelling suggests that in specific circumstances masks may become more effective when fewer contacts wear them
Source: Commun Med (Lond). 2024 Jul 7;4:134. doi: 10.1038/s43856-024-00561-4 (PMC11227579; doi:10.1038/s43856-024-00561-4)
Supplement: Supplementary file 3 — Supplementary Dataset [file 43856_2024_561_MOESM3_ESM.xlsx]

## Sheet: Figure 2
	(A)								(B)								(C)								(D)																	(E)
	C(t,M=0)				C(t,M=1)				C(t,M=0)				C(t,M=1)				C(t,M=0)				C(t,M=1)					non-adopting, waning					adopting, waning					non-adopting, no waning			adopting, no waning				waning					no waning
Model Time	16th percentile	Mean	84th percentile		16th percentile	Mean	84th percentile		16th percentile	Mean	84th percentile		16th percentile	Mean	84th percentile		16th percentile	Mean	84th percentile		16th percentile	Mean	84th percentile		m	Mean IIR	SD	Mean IIR	SD		Mean IIR	SD	Mean IIR	SD		Mean IIR	SD		Mean IIR	SD		m	Mean IIR	SD	Mean IIR	SD		Mean IIR	SD
1	0	0	0		0	0	0		0	0	0		0	0	0		0	0	0		0	0	0		0.1	0.964094	0.000846538				0.612655	0.0197894				0.966574	0.000780014		0.55254	0.0151705		0.1	0.924026	0.00411263				0.925171	0.00185595
2	2.22222e-05	3.33333e-05	4.44444e-05		0	0	0		2.42857e-05	2.85714e-05	5.71429e-05		0	0	0		0	4e-05	6.6e-05		0	0	0		0.2	0.960876	0.0013052				0.633487	0.0241602				0.965842	0.00108493		0.54101	0.00810017		0.2	0.889003	0.00443891				0.880876	0.00175529
3	3e-05	5.55556e-05	8.11111e-05		0	0	0		2.42857e-05	2.85714e-05	5.71429e-05		0	0	0		2e-05	4e-05	8e-05		0	0	0		0.3	0.957635	0.00162809				0.663917	0.0350181				0.965258	0.00101842		0.52165	0.00694688		0.3	0.863125	0.00830501				0.832175	0.00227533
4	3.33333e-05	6.66667e-05	0.0001		0	0	0		2.85714e-05	4.28571e-05	7.57143e-05		0	0	0		2e-05	4e-05	8.6e-05		0	0	0		0.4	0.955991	0.00206937				0.713395	0.0302503				0.963432	0.00111041		0.501219	0.00689425		0.4	0.847226	0.00898628				0.778547	0.00294695
5	4.88889e-05	7.77778e-05	0.000122222		0	0	0		2.85714e-05	7.14286e-05	0.000104286		0	0	0		2e-05	6e-05	7.2e-05		0	0	0		0.5	0.955189	0.00201057				0.752437	0.0288761				0.961698	0.00104539		0.471308	0.00872318		0.5	0.844725	0.0112925				0.716503	0.004488
6	5.22222e-05	8.88889e-05	0.000147778		0	0	0		3.85714e-05	7.85714e-05	0.000122857		0	0	0		4e-05	6e-05	0.00012		0	0	0		0.6	0.954904	0.0018884				0.783389	0.0171928				0.960355	0.00145651		0.44424	0.00691588		0.6	0.841202	0.0122389				0.650686	0.00431038
7	6.33333e-05	0.000116667	0.000166667		0	0	0		5.28571e-05	8.57143e-05	0.000147143		0	0	0		2e-05	6e-05	0.000172		0	0	0		0.7	0.955394	0.00251675	0	0		0.827862	0.0131826	1.42857e-05	2.02031e-05		0.958225	0.00234328		0.406584	0.00707927		0.7	0.850192	0.0151727	6e-05	0		0.572076	0.00512013
8	7.44444e-05	0.000105556	0.000166667		0	0	0		4.42857e-05	0.000114286	0.00019		0	0	0		8e-05	0.00011	0.000166		0	0	0		0.8	0.957054	0.00175979	0	0		0.862969	0.018426	3.57143e-06	9.44911e-06		0.956427	0.00235888		0.355106	0.00871147		0.8	0.866483	0.00811174	5e-06	8.3666e-06		0.47537	0.00715304
9	0.000104444	0.000138889	0.000211111		0	0	0		5.28571e-05	0.000135714	0.000228571		0	0	0		4e-05	7e-05	0.000126		0	0	0		0.9	0.959811	0.00176029	9.09091e-06	3.01511e-05		0.90519	0.0109895	1.11111e-05	1.98762e-05		0.94979	0.0052214		0.258612	0.016827		0.9	0.889723	0.0109635	2e-06	4.47214e-06		0.32773	0.0153242
10	0.000112222	0.000155556	0.000233333		0	0	0		8.14286e-05	0.000142857	0.000185714		0	0	0		8e-05	0.0001	0.0002		0	0	0
11	0.000137778	0.0002	0.000303333		0	0	0		0.00011	0.000192857	0.000275714		0	0	0		5.4e-05	0.00014	0.00026		0	0	0
12	0.000141111	0.000211111	0.000324444		0	0	0		8.57143e-05	0.000157143	0.000261429		0	0	0		8e-05	0.00016	0.000312		0	0	6e-06
13	0.000186667	0.000277778	0.000388889		0	0	0		0.0001	0.000171429	0.000371429		0	0	3.33333e-05		0.00014	0.00016	0.000286		0	0	0
14	0.000191111	0.000305556	0.000414444		0	0	0		0.00012	0.000242857	0.000332857		0	0	0		0.000134	0.0002	0.000332		0	0	6e-06
15	0.000196667	0.000366667	0.00047		0	0	0		0.000138571	0.000242857	0.000414286		0	0	3.33333e-05		0.00014	0.00022	0.000312		0	0	0
16	0.00026	0.000361111	0.000477778		0	0	0.0001		0.000114286	0.000314286	0.00048		0	0	3.33333e-05		0.000134	0.00025	0.000406		0	0	0
17	0.00034	0.000427778	0.000581111		0	0	3e-05		0.000191429	0.0003	0.000485714		0	0	3.33333e-05		0.000142	0.00028	0.000386		0	0	0
18	0.00039	0.000461111	0.000634444		0	0	3e-05		0.000158571	0.000357143	0.000564286		0	0	3.33333e-05		0.00022	0.0003	0.000458		0	0	2e-05
19	0.000422222	0.000577778	0.000725556		0	0	0.0001		0.000244286	0.000407143	0.000642857		0	0	3.33333e-05		0.000234	0.00032	0.000522		0	0	2e-05
20	0.000442222	0.000683333	0.000814444		0	0	3e-05		0.000262857	0.000507143	0.000718571		0	0	0		0.000248	0.00037	0.00054		0	0	2e-05
21	0.000504444	0.000772222	0.00094		0	0	0		0.000267143	0.000585714	0.000832857		0	0	3.33333e-05		0.000254	0.00038	0.000526		0	0	2e-05
22	0.00056	0.000777778	0.00101		0	0	0.0001		0.000301429	0.00055	0.000878571		0	3.33333e-05	3.33333e-05		0.000248	0.00042	0.000604		0	0	2.6e-05
23	0.000652222	0.00101111	0.00118222		0	0	0.0001		0.00041	0.00065	0.00109857		0	0	3.33333e-05		0.00034	0.00047	0.000766		0	1e-05	2.6e-05
24	0.00075	0.00115	0.00145889		0	0	0.0001		0.000438571	0.000714286	0.00106429		0	0	1e-05		0.00034	0.00057	0.000786		0	2e-05	4e-05
25	0.000812222	0.0013	0.00149889		0	0	0		0.000492857	0.000885714	0.00115571		0	3.33333e-05	4.33333e-05		0.00032	0.0006	0.000832		0	2e-05	2e-05
26	0.000914444	0.00141111	0.00178		0	5e-05	0.0001		0.000485714	0.000914286	0.00137429		0	3.33333e-05	6.66667e-05		0.000314	0.00059	0.000846		0	2e-05	4e-05
27	0.00101333	0.0017	0.00191778		0	0	0.0001		0.000611429	0.00107143	0.00163143		0	3.33333e-05	7.66667e-05		0.000414	0.00064	0.000964		0	1e-05	4e-05
28	0.00132778	0.0019	0.0023		0	0.0001	0.0002		0.000585714	0.00112143	0.00178429		0	3.33333e-05	6.66667e-05		0.00045	0.00075	0.001006		0	2e-05	4e-05
29	0.00154778	0.00223333	0.00264556		0	0.0001	0.0002		0.000734286	0.00126429	0.00204286		2.33333e-05	3.33333e-05	0.0001		0.000548	0.00078	0.001082		0	1e-05	4e-05
30	0.00155556	0.00243889	0.00296556		0	0.0001	0.0002		0.000778571	0.00143571	0.00234286		0	5e-05	0.0001		0.000624	0.00087	0.00119		0	2e-05	6e-05
31	0.00183778	0.00272778	0.00315111		0	0.0001	0.00023		0.00086	0.0017	0.00255286		2.33333e-05	6.66667e-05	0.000133333		0.000694	0.00092	0.001316		0	2e-05	6e-05
32	0.00222556	0.00319444	0.00374778		0	0.0001	0.0003		0.000962857	0.00197857	0.00301429		3.33333e-05	6.66667e-05	0.000133333		0.000588	0.00106	0.001486		0	2e-05	8e-05
33	0.00237444	0.00358889	0.00429444		7e-05	0.0002	0.0003		0.0011	0.00207857	0.00313571		3.33333e-05	6.66667e-05	0.000143333		0.000808	0.001	0.00181		2e-05	4e-05	4e-05
34	0.00286	0.00408333	0.00489667		0	0.0001	0.0003		0.00117143	0.00235714	0.00342857		5.66667e-05	0.0001	0.000176667		0.00093	0.00128	0.001746		1.4e-05	5e-05	8e-05
35	0.00303333	0.00458333	0.00558444		0	0.0002	0.0004		0.00141429	0.00281429	0.00408857		0	8.33333e-05	0.000166667		0.000838	0.0014	0.001856		1.4e-05	5e-05	8e-05
36	0.00350667	0.00518333	0.00644333		0	0.0002	0.0004		0.00151857	0.00299286	0.00453714		5.66667e-05	0.000133333	0.000233333		0.000994	0.00158	0.001932		4e-05	6e-05	8e-05
37	0.00410444	0.00602778	0.00736111		0.0001	0.0003	0.0004		0.00173143	0.00346429	0.00532		0.0001	0.000166667	0.000266667		0.001154	0.00162	0.00238		2e-05	6e-05	0.000106
38	0.00469556	0.00659444	0.00795111		7e-05	0.0003	0.00053		0.00198143	0.00394286	0.00537571		9e-05	0.000166667	0.000243333		0.001102	0.00168	0.00249		2e-05	6e-05	0.00012
39	0.00535	0.00751111	0.00936		0.0003	0.00045	0.0007		0.00216429	0.00430714	0.00579429		6.66667e-05	0.000166667	0.000243333		0.001392	0.00209	0.002648		4e-05	8e-05	0.000146
40	0.00603444	0.00838889	0.0105011		0.00027	0.00045	0.0007		0.00229	0.00465714	0.00676143		0.000123333	0.0002	0.000376667		0.001388	0.00202	0.003124		5.4e-05	8e-05	0.00016
41	0.00670778	0.00967222	0.0116533		0.0003	0.0005	0.0009		0.00245429	0.00515714	0.00736143		0.000123333	0.000233333	0.00044		0.001648	0.00226	0.003232		6e-05	9e-05	0.00018
42	0.00775222	0.0109056	0.01238		0.00027	0.00055	0.0007		0.00295286	0.00571429	0.00829429		0.0001	0.0003	0.00051		0.0018	0.00239	0.003764		7.4e-05	0.00012	0.000164
43	0.00857444	0.0118833	0.0139978		0.00047	0.0007	0.0011		0.00324429	0.00645	0.00923286		0.000123333	0.00035	0.00052		0.00183	0.00278	0.00379		5.4e-05	0.00011	0.000226
44	0.00936889	0.0129167	0.0153444		0.00057	0.00085	0.00123		0.00384	0.00727143	0.0101157		0.000213333	0.00045	0.000576667		0.00209	0.00306	0.004404		8e-05	0.00014	0.00022
45	0.0103456	0.0147944	0.0168022		0.0006	0.00085	0.00123		0.00418143	0.00772143	0.0109043		0.000223333	0.00045	0.000576667		0.002666	0.00337	0.004826		8e-05	0.00014	0.000226
46	0.0119922	0.0164278	0.0191122		0.0006	0.00115	0.0018		0.00500857	0.00860714	0.0123729		0.000256667	0.0004	0.000776667		0.002622	0.00393	0.00511		0.0001	0.00016	0.000292
47	0.0131967	0.0179056	0.0209278		0.0008	0.0013	0.00193		0.00513	0.00957143	0.0137857		0.0003	0.0006	0.000733333		0.00318	0.00402	0.00566		0.000134	0.0002	0.000292
48	0.0146822	0.0196389	0.0228167		0.00084	0.0016	0.00216		0.00549286	0.01045	0.0152257		0.000356667	0.000666667	0.00101		0.003216	0.0042	0.005888		0.000136	0.00023	0.00032
49	0.0157778	0.0213944	0.0238622		0.0011	0.0016	0.00236		0.00639	0.0119143	0.0157286		0.000346667	0.000716667	0.00100667		0.003938	0.00485	0.006602		0.00014	0.00023	0.00038
50	0.0175989	0.0234444	0.0260144		0.00107	0.00165	0.0025		0.00661857	0.0130286	0.0174014		0.000413333	0.00085	0.00119667		0.004034	0.0052	0.00739		0.000188	0.00026	0.000426
51	0.0195056	0.0252278	0.0270633		0.0013	0.00205	0.00299		0.00759714	0.0133714	0.01871		0.000566667	0.000916667	0.00161		0.004152	0.00578	0.007926		0.000174	0.00031	0.00052
52	0.0213478	0.0266944	0.0297433		0.00187	0.0027	0.00323		0.00820571	0.0154857	0.0199443		0.000656667	0.00113333	0.00151667		0.00473	0.0063	0.008502		0.000188	0.00036	0.000532
53	0.02309	0.0286611	0.0311767		0.00174	0.00265	0.0032		0.00930143	0.0162571	0.0211243		0.000773333	0.00121667	0.00166333		0.005014	0.00674	0.009126		0.000308	0.00042	0.00056
54	0.0244467	0.0304667	0.0328		0.00242	0.0033	0.00432		0.0109086	0.01785	0.0228171		0.00085	0.00133333	0.00175667		0.005722	0.00708	0.0099		0.000294	0.00042	0.000604
55	0.0260044	0.0319444	0.0333222		0.003	0.0034	0.0041		0.0113771	0.0190786	0.0247871		0.00079	0.00146667	0.00203		0.00618	0.00787	0.010342		0.000314	0.00054	0.0007
56	0.02798	0.0327444	0.0340967		0.00267	0.0034	0.00448		0.0117886	0.0203571	0.0260171		0.00110667	0.00166667	0.00233		0.006798	0.00841	0.01115		0.000394	0.00053	0.00078
57	0.0299444	0.0338333	0.0350322		0.0033	0.00405	0.0048		0.0132029	0.0212071	0.0259943		0.00123667	0.00188333	0.00237		0.007782	0.00951	0.011964		0.000468	0.00066	0.000886
58	0.0306444	0.0340222	0.0350322		0.00338	0.0048	0.00533		0.0150529	0.0229857	0.0278643		0.00127333	0.00205	0.00271667		0.008172	0.01001	0.012548		0.000468	0.00069	0.000958
59	0.0329711	0.0346722	0.0354911		0.00398	0.00485	0.00539		0.0164271	0.0239571	0.02956		0.00143	0.00241667	0.00311		0.009096	0.01073	0.014492		0.000514	0.00083	0.00102
60	0.03289	0.0341	0.0350733		0.00427	0.00495	0.00613		0.01787	0.0260857	0.0299757		0.00164	0.00253333	0.00350667		0.009458	0.01173	0.014756		0.00064	0.00085	0.001146
61	0.0327133	0.0341833	0.0348633		0.00437	0.0057	0.00636		0.0187529	0.0264214	0.0298686		0.00175667	0.00295	0.00374333		0.010432	0.01247	0.016066		0.000634	0.00085	0.00128
62	0.0310822	0.0335389	0.0345578		0.00497	0.0062	0.00666		0.0201071	0.0278143	0.0303114		0.00191	0.00291667	0.00405667		0.011312	0.0132	0.016898		0.000848	0.00111	0.001492
63	0.0300278	0.0325722	0.0343056		0.00514	0.00655	0.0077		0.0220371	0.0283929	0.0308086		0.00218	0.00335	0.00436333		0.012188	0.01502	0.01795		0.000974	0.00122	0.001476
64	0.0284267	0.0313556	0.0345289		0.00587	0.00685	0.00805		0.0228514	0.0285857	0.0306514		0.0026	0.00383333	0.00456333		0.012428	0.0153	0.018808		0.000914	0.00125	0.001552
65	0.0259367	0.0294222	0.0331567		0.00617	0.00765	0.0082		0.0242957	0.02905	0.0304486		0.00289333	0.00398333	0.00484		0.013858	0.01678	0.02002		0.00101	0.00141	0.001832
66	0.0247267	0.0270944	0.03212		0.00614	0.0072	0.00806		0.02581	0.0289571	0.0310229		0.00325667	0.00453333	0.00523		0.014588	0.01752	0.020266		0.001282	0.00159	0.002014
67	0.0221089	0.0254889	0.0310256		0.00667	0.00765	0.0089		0.0265271	0.0296571	0.0312129		0.00357667	0.00453333	0.00556333		0.015394	0.01778	0.021644		0.001154	0.00182	0.00209
68	0.01993	0.02345	0.0292578		0.00712	0.00815	0.00892		0.0272157	0.0288143	0.0305186		0.00362	0.00468333	0.00565667		0.015604	0.01963	0.022196		0.001482	0.00198	0.002412
69	0.0184444	0.0213889	0.0282533		0.00717	0.0079	0.00916		0.0264614	0.0293143	0.0303971		0.00383333	0.00541667	0.00592667		0.01764	0.02021	0.022686		0.001556	0.00196	0.002586
70	0.0160233	0.0191167	0.0255189		0.00691	0.00795	0.00873		0.0253114	0.02935	0.0302843		0.00439	0.00538333	0.00628667		0.017978	0.02093	0.024004		0.001756	0.00232	0.002698
71	0.0146033	0.0175	0.0235356		0.00704	0.0083	0.00906		0.0234129	0.028	0.0298471		0.00477333	0.00571667	0.00663333		0.019708	0.02206	0.024032		0.002068	0.00258	0.002998
72	0.0131756	0.0151889	0.0218222		0.00707	0.008	0.00852		0.0214886	0.0267571	0.0307757		0.0054	0.00618333	0.00671		0.020196	0.02367	0.02496		0.001942	0.0027	0.003006
73	0.01183	0.0136	0.0198322		0.00728	0.0085	0.0093		0.0204671	0.0261429	0.0307529		0.00550333	0.00608333	0.00703333		0.020746	0.02333	0.025542		0.0023	0.00299	0.003324
74	0.00975667	0.0118222	0.0184856		0.0076	0.00865	0.00943		0.0188557	0.0237429	0.0301529		0.00576333	0.00651667	0.00716333		0.021872	0.02416	0.025426		0.002668	0.00328	0.003868
75	0.00862778	0.0104944	0.01606		0.00764	0.0088	0.00943		0.0169686	0.0225	0.0294486		0.00582667	0.00696667	0.00721		0.022538	0.02439	0.02553		0.002864	0.00326	0.00397
76	0.00752111	0.00942778	0.0140967		0.00775	0.00885	0.00953		0.0149643	0.0211857	0.0290843		0.00644667	0.00698333	0.00763667		0.02312	0.0249	0.025672		0.002894	0.00358	0.004106
77	0.00693778	0.00838333	0.0119089		0.00687	0.0085	0.00919		0.0141629	0.0196714	0.02792		0.00659	0.00735	0.00801		0.023554	0.02468	0.025902		0.003274	0.00384	0.004224
78	0.00602778	0.0072	0.0108067		0.00771	0.0084	0.00959		0.0134729	0.0175643	0.0270286		0.00712333	0.00745	0.00817333		0.023256	0.02471	0.025816		0.003432	0.00409	0.004742
79	0.00525222	0.00638333	0.00955778		0.00735	0.0084	0.0096		0.01133	0.0167643	0.0265114		0.00697	0.00748333	0.00799667		0.02323	0.02499	0.02605		0.003814	0.00435	0.004866
80	0.00423889	0.00562222	0.00819		0.00754	0.0083	0.0093		0.0101329	0.0149286	0.0242557		0.00716667	0.00765	0.00806667		0.023254	0.02444	0.025808		0.004026	0.00464	0.005176
81	0.00393444	0.00471111	0.00740889		0.00734	0.00835	0.01001		0.00925143	0.0140143	0.0237086		0.00708	0.00775	0.00898667		0.02306	0.02499	0.025972		0.004294	0.00491	0.005612
82	0.00349889	0.00399444	0.00625444		0.00697	0.0077	0.00953		0.00812571	0.0121571	0.0212314		0.0073	0.0082	0.00876333		0.02234	0.02464	0.025802		0.004666	0.0053	0.005806
83	0.00282333	0.00368333	0.00553333		0.00754	0.00825	0.0095		0.00706429	0.0110714	0.0198786		0.00741333	0.0081	0.00889667		0.021322	0.02403	0.025642		0.004884	0.00558	0.00604
84	0.00254889	0.00316667	0.00486667		0.00784	0.0086	0.00996		0.00594	0.00985	0.0181271		0.00739	0.0082	0.00885333		0.019972	0.02353	0.025626		0.005202	0.00598	0.006258
85	0.0022	0.00288333	0.00428889		0.00634	0.00785	0.00912		0.00535429	0.00848571	0.0166043		0.00765667	0.00848333	0.00918333		0.019442	0.02251	0.024768		0.005112	0.00592	0.006334
86	0.00194667	0.00243889	0.00374		0.00671	0.0082	0.00923		0.00496571	0.00784286	0.0153329		0.00755333	0.00828333	0.00926667		0.018306	0.02204	0.023998		0.005598	0.00621	0.006744
87	0.00169667	0.00213889	0.00322444		0.00625	0.0073	0.00882		0.00429143	0.00699286	0.0133329		0.00762333	0.00818333	0.00945333		0.01744	0.02052	0.02399		0.006048	0.00664	0.006984
88	0.00156333	0.00187778	0.00263556		0.0062	0.00695	0.00783		0.00389429	0.00585714	0.0123043		0.00728	0.00841667	0.00921		0.015928	0.02005	0.023262		0.006306	0.00683	0.007172
89	0.00132222	0.00165556	0.00242556		0.00647	0.00715	0.00783		0.00353571	0.00545	0.0114129		0.00745667	0.00848333	0.00962333		0.015238	0.01868	0.021538		0.006412	0.00699	0.007312
90	0.00113778	0.00147778	0.00224		0.00651	0.0075	0.0085		0.00283	0.00496429	0.00971286		0.00729	0.00796667	0.00940333		0.013712	0.01833	0.020732		0.006934	0.00734	0.007738
91	0.00108111	0.00133333	0.00189		0.00627	0.007	0.00832		0.00250143	0.00434286	0.00927		0.00682333	0.00806667	0.00927333		0.012608	0.01666	0.019996		0.006694	0.00732	0.007786
92	0.000813333	0.00107778	0.00161333		0.00617	0.0069	0.00846		0.00242429	0.00364286	0.00753571		0.00718	0.00815	0.00977667		0.011216	0.01543	0.01859		0.007188	0.00758	0.008066
93	0.000797778	0.000972222	0.00145		0.00537	0.0066	0.00813		0.00219286	0.00328571	0.00705143		0.00742333	0.00815	0.00978		0.010732	0.01398	0.017262		0.00731	0.00772	0.008178
94	0.000731111	0.000938889	0.00128333		0.0055	0.0069	0.0078		0.00175143	0.00285714	0.00581429		0.00693	0.00805	0.00907333		0.009584	0.01339	0.015894		0.007356	0.00795	0.008232
95	0.000678889	0.0008	0.00122556		0.00571	0.00625	0.00753		0.00157286	0.00265	0.00536		0.00671667	0.00796667	0.00935333		0.00891	0.01227	0.015454		0.007668	0.00799	0.008528
96	0.000541111	0.000672222	0.00105889		0.00541	0.0065	0.0073		0.00154857	0.00228571	0.00475571		0.00665	0.00795	0.00906667		0.008422	0.0114	0.01436		0.007662	0.00819	0.008566
97	0.000494444	0.000627778	0.000873333		0.00487	0.0058	0.00767		0.00129143	0.00202143	0.00414857		0.00686667	0.00791667	0.00936667		0.007734	0.01011	0.012668		0.007818	0.00837	0.008894
98	0.000441111	0.000594444	0.000774444		0.0054	0.0061	0.00743		0.00130714	0.00175	0.00370286		0.00664667	0.00793333	0.00912		0.006794	0.00937	0.012036		0.007926	0.00843	0.00889
99	0.000396667	0.000488889	0.000723333		0.0046	0.0059	0.00658		0.000955714	0.00162857	0.00327		0.00646	0.00773333	0.00904		0.005862	0.00852	0.011694		0.00795	0.00859	0.009412
100	0.000344444	0.000433333	0.000664444		0.00464	0.00565	0.00699		0.000987143	0.00145714	0.00271571		0.00626	0.00743333	0.00959333		0.005338	0.00789	0.010058		0.008338	0.0089	0.0095
101	0.000304444	0.000422222	0.000625556		0.00457	0.0053	0.00575		0.000778571	0.0013	0.00266857		0.00637333	0.00735	0.00868		0.004778	0.00716	0.009044		0.008096	0.00854	0.009536
102	0.000288889	0.000366667	0.000481111		0.0042	0.0049	0.00556		0.000785714	0.00115	0.00221857		0.00619333	0.0069	0.00861		0.00442	0.00614	0.008374		0.007868	0.00865	0.00944
103	0.000237778	0.000338889	0.000484444		0.00434	0.00525	0.00596		0.000701429	0.00108571	0.00192857		0.00606	0.00746667	0.00853333		0.003692	0.00552	0.007492		0.008148	0.00883	0.0095
104	0.000238889	0.000322222	0.000387778		0.00447	0.005	0.00573		0.00063	0.000828571	0.00177286		0.00591	0.0072	0.00813667		0.00359	0.00512	0.00655		0.00831	0.00879	0.009598
105	0.000193333	0.000272222	0.000406667		0.00398	0.00485	0.00596		0.000557143	0.000885714	0.00179		0.00591667	0.00705	0.00820333		0.003356	0.00437	0.005976		0.008086	0.00896	0.009436
106	0.000166667	0.000255556	0.000314444		0.00377	0.0046	0.00606		0.000471429	0.000757143	0.00143143		0.00579333	0.00681667	0.00806667		0.002904	0.00402	0.005404		0.007962	0.00883	0.00981
107	0.000118889	0.000216667	0.000327778		0.00414	0.00505	0.00556		0.000452857	0.00065	0.00125429		0.00570333	0.00668333	0.00830333		0.002754	0.00348	0.004842		0.008134	0.00887	0.009708
108	0.000152222	0.000211111	0.000286667		0.0037	0.00445	0.00553		0.000387143	0.000614286	0.00106857		0.00544667	0.00638333	0.00814		0.00241	0.00316	0.004544		0.007838	0.00858	0.00959
109	0.00013	0.000166667	0.00024		0.0037	0.00465	0.00522		0.00032	0.000585714	0.000965714		0.00534333	0.00646667	0.00797333		0.002006	0.00269	0.003932		0.00806	0.00856	0.00971
110	0.000111111	0.000155556	0.000236667		0.00367	0.00445	0.00553		0.000325714	0.000507143	0.000808571		0.00513333	0.0062	0.00757667		0.001936	0.00259	0.003614		0.008364	0.00876	0.009896
111	0.000118889	0.000144444	0.000184444		0.00347	0.0042	0.00553		0.000328571	0.0005	0.000848571		0.00519	0.00608333	0.00712333		0.001732	0.00226	0.003186		0.007798	0.00847	0.00964
112	6.66667e-05	0.000127778	0.000187778		0.0036	0.00435	0.00536		0.000195714	0.0004	0.000688571		0.00533667	0.00623333	0.00705667		0.001412	0.0019	0.002992		0.008024	0.00849	0.009404
113	7.77778e-05	0.000105556	0.000181111		0.00357	0.00405	0.00456		0.000201429	0.000357143	0.000642857		0.00495	0.006	0.00674		0.001194	0.00171	0.002544		0.007694	0.00855	0.009478
114	7.11111e-05	0.000122222	0.000147778		0.00327	0.00385	0.00453		0.000181429	0.000314286	0.000544286		0.00484333	0.00555	0.00670333		0.001224	0.00168	0.00221		0.007612	0.00842	0.009216
115	6e-05	0.000111111	0.000133333		0.00337	0.004	0.0045		0.000171429	0.000285714	0.000557143		0.005	0.00555	0.00678667		0.000974	0.00153	0.002092		0.007702	0.00839	0.009084
116	6.33333e-05	9.44444e-05	0.000133333		0.003	0.0034	0.00456		0.000152857	0.000228571	0.000371429		0.00460333	0.00545	0.00652		0.001018	0.00129	0.002008		0.007604	0.00841	0.009348
117	5.55556e-05	7.77778e-05	0.000125556		0.00304	0.0037	0.0042		0.000128571	0.000214286	0.000385714		0.00491667	0.00545	0.00657333		0.00084	0.00115	0.001578		0.006966	0.0083	0.008954
118	4.44444e-05	8.33333e-05	0.000114444		0.00317	0.0037	0.00453		0.000124286	0.000192857	0.00035		0.00449	0.00516667	0.00609667		0.000798	0.00107	0.0015		0.007214	0.00809	0.009364
119	3.33333e-05	6.11111e-05	9.22222e-05		0.00277	0.0035	0.0043		0.00012	0.0002	0.000304286		0.00456667	0.00501667	0.00626		0.000636	0.00095	0.001268		0.007252	0.00798	0.009056
120	3.33333e-05	6.11111e-05	8.11111e-05		0.00257	0.0033	0.00409		0.0001	0.000185714	0.000312857		0.00403667	0.00515	0.006		0.000534	0.00078	0.00124		0.007044	0.00804	0.009066
121	3e-05	6.66667e-05	7.77778e-05		0.00247	0.00315	0.00423		7.14286e-05	0.000192857	0.000328571		0.00412667	0.00496667	0.00576667		0.000562	0.00076	0.001184		0.006964	0.00789	0.008636
122	2.22222e-05	4.44444e-05	7.77778e-05		0.00267	0.00315	0.00369		0.000115714	0.000178571	0.00026		0.00398333	0.0047	0.00532		0.00052	0.00079	0.001078		0.006954	0.00781	0.008306
123	1.88889e-05	3.33333e-05	4.77778e-05		0.00237	0.00295	0.00343		8.14286e-05	0.000135714	0.000271429		0.00401	0.00478333	0.00554		0.000548	0.00066	0.000976		0.006806	0.00756	0.00807
124	2.22222e-05	3.33333e-05	6.66667e-05		0.0026	0.00315	0.0041		5.71429e-05	0.000157143	0.000208571		0.00395	0.00498333	0.00548667		0.000334	0.00061	0.000942		0.006744	0.00733	0.008386
125	1.11111e-05	3.88889e-05	5.55556e-05		0.00197	0.00265	0.0035		5.71429e-05	0.000107143	0.000208571		0.00382667	0.00445	0.00571		0.000398	0.00058	0.000764		0.006494	0.0074	0.008064
126	1.88889e-05	3.33333e-05	6.66667e-05		0.00207	0.00275	0.00333		6.71429e-05	0.000114286	0.00019		0.00388667	0.00456667	0.0053		0.00032	0.00046	0.00069		0.006428	0.00711	0.007856
127	7.77778e-06	2.22222e-05	3.33333e-05		0.0022	0.0024	0.00286		5.71429e-05	0.0001	0.000132857		0.00387	0.00421667	0.00526		0.000334	0.00045	0.000666		0.006324	0.00716	0.007788
128	1.11111e-05	2.22222e-05	3.33333e-05		0.00197	0.0025	0.00279		4.85714e-05	8.57143e-05	0.000137143		0.00343667	0.00411667	0.00511		0.00024	0.00037	0.000558		0.006416	0.00691	0.007734
129	1.11111e-05	1.66667e-05	3.33333e-05		0.00197	0.0026	0.00346		3.85714e-05	8.57143e-05	0.000157143		0.00349333	0.00415	0.005		0.000242	0.00033	0.000464		0.006174	0.00688	0.007426
130	1.11111e-05	2.22222e-05	4.77778e-05		0.002	0.00255	0.00323		3.85714e-05	8.57143e-05	0.000132857		0.00338	0.00383333	0.00440667		0.000268	0.00034	0.000438		0.005882	0.00695	0.007526
131	0	1.11111e-05	2.22222e-05		0.0015	0.00225	0.003		1.42857e-05	7.14286e-05	0.000104286		0.00348	0.00376667	0.00441		0.0002	0.00032	0.000492		0.005986	0.00678	0.007164
132	0	1.66667e-05	3.33333e-05		0.0018	0.0022	0.0027		2.42857e-05	6.42857e-05	0.000104286		0.00320333	0.00378333	0.00441		0.000174	0.00027	0.000432		0.005748	0.00638	0.007066
133	0	1.11111e-05	2.55556e-05		0.00174	0.0022	0.00276		2e-05	5.71429e-05	8.57143e-05		0.00316667	0.00358333	0.0042		0.00016	0.00023	0.000436		0.005762	0.00619	0.006998
134	0	1.11111e-05	1.44444e-05		0.00167	0.00225	0.00253		1.42857e-05	4.28571e-05	0.0001		0.00291333	0.00361667	0.00392333		0.000154	0.00024	0.000378		0.005718	0.00622	0.006582
135	0	1.66667e-05	4.77778e-05		0.0018	0.0024	0.00269		1.42857e-05	5e-05	8.57143e-05		0.00299	0.00341667	0.00384667		0.00012	0.00023	0.000338		0.00575	0.00612	0.006454
136	0	1.11111e-05	2.55556e-05		0.00184	0.0022	0.00263		2.85714e-05	4.28571e-05	7.14286e-05		0.00287	0.00348333	0.00375333		0.000114	0.00019	0.000332		0.005454	0.00601	0.006546
137	1.11111e-05	1.11111e-05	2.55556e-05		0.00134	0.00165	0.00235		1.42857e-05	4.28571e-05	9e-05		0.00282667	0.00323333	0.00368667		9.4e-05	0.0002	0.000266		0.005342	0.00576	0.00626
138	0	1.11111e-05	2.22222e-05		0.0013	0.00175	0.0023		1.42857e-05	4.28571e-05	7.57143e-05		0.00266667	0.00315	0.00379667		0.000108	0.00018	0.000226		0.005216	0.00562	0.00616
139	0	1.11111e-05	2.22222e-05		0.0013	0.00185	0.00233		1.42857e-05	2.85714e-05	6.14286e-05		0.0026	0.00296667	0.00364		0.0001	0.00016	0.000246		0.005068	0.00551	0.006052
140	0	1.11111e-05	2.22222e-05		0.0015	0.0019	0.00243		1.42857e-05	2.85714e-05	4.28571e-05		0.00257	0.00296667	0.00363		0.0001	0.00017	0.000212		0.00509	0.00548	0.005738
141	0	0	2.55556e-05		0.00147	0.00175	0.00213		1.42857e-05	2.85714e-05	6.14286e-05		0.0025	0.00288333	0.00353333		0.0001	0.00014	0.000212		0.004986	0.00541	0.00579
142	0	1.11111e-05	2.22222e-05		0.0012	0.00155	0.00223		0	1.42857e-05	4.28571e-05		0.00242333	0.0029	0.00336667		7.4e-05	0.00014	0.000186		0.004742	0.00506	0.00563
143	0	1.11111e-05	2.22222e-05		0.00117	0.00165	0.00213		1.42857e-05	2.85714e-05	4.28571e-05		0.0024	0.00283333	0.00322		6e-05	0.00013	0.00016		0.00458	0.00513	0.005686
144	0	5.55556e-06	2.22222e-05		0.0012	0.00135	0.00213		0	2.85714e-05	4.28571e-05		0.00238	0.00275	0.00321		6e-05	0.0001	0.000152		0.004578	0.00496	0.005356
145	0	0	1.11111e-05		0.00104	0.00155	0.00183		1e-05	2.85714e-05	4.28571e-05		0.00226667	0.00261667	0.00288667		7.4e-05	0.00012	0.00016		0.004562	0.00492	0.005126
146	0	5.55556e-06	1.11111e-05		0.0011	0.0014	0.00196		1e-05	2.85714e-05	4.28571e-05		0.00222667	0.00271667	0.00297667		6e-05	9e-05	0.00016		0.004286	0.00465	0.004958
147	0	5.55556e-06	1.44444e-05		0.0009	0.0012	0.00156		0	1.42857e-05	4.28571e-05		0.00209	0.00263333	0.00279333		4e-05	8e-05	0.000126		0.004068	0.00457	0.00488
148	0	0	1.44444e-05		0.0009	0.0013	0.00183		0	2.14286e-05	4.71429e-05		0.00226667	0.00266667	0.00293333		8e-05	0.0001	0.00016		0.003954	0.00461	0.004958
149	0	0	1.11111e-05		0.00087	0.0013	0.00183		1.42857e-05	2.85714e-05	5.71429e-05		0.00188	0.00236667	0.00261		6e-05	8e-05	0.000126		0.003974	0.00437	0.004872
150	0	0	1.11111e-05		0.0009	0.0013	0.00163		0	1.42857e-05	4.28571e-05		0.002	0.00221667	0.00263333		3.4e-05	9e-05	0.00014		0.003834	0.00414	0.004756
151	0	0	1.11111e-05		0.0008	0.0011	0.00163		1.42857e-05	2.85714e-05	2.85714e-05		0.00192333	0.00231667	0.00254333		2e-05	7e-05	8.6e-05		0.003936	0.0042	0.004626
152	0	0	1.11111e-05		0.0008	0.00115	0.0018		0	2.85714e-05	4.71429e-05		0.00183667	0.00228333	0.00254333		2e-05	6e-05	8e-05		0.003826	0.00414	0.004426
153	0	0	0		0.0007	0.001	0.00133		0	2.85714e-05	4.28571e-05		0.0016	0.00211667	0.00236333		6e-05	8e-05	0.00014		0.003636	0.00396	0.004046
154	0	0	1.11111e-05		0.00077	0.00115	0.0016		0	1.42857e-05	2.85714e-05		0.00172667	0.00196667	0.00231		2e-05	6e-05	0.000112		0.003608	0.00375	0.004164
155	0	0	1.11111e-05		0.0007	0.001	0.0013		0	1.42857e-05	2.85714e-05		0.00184667	0.002	0.00230667		2e-05	6e-05	8e-05		0.003594	0.00379	0.004024
156	0	0	1.11111e-05		0.0006	0.001	0.0014		0	1.42857e-05	2.85714e-05		0.00181333	0.00196667	0.00223333		2e-05	5e-05	8e-05		0.003402	0.00381	0.00442
157	0	0	1.11111e-05		0.0006	0.001	0.0016		0	7.14286e-06	2.85714e-05		0.00163667	0.00193333	0.00221		2e-05	6e-05	8.6e-05		0.003168	0.00353	0.003846
158	0	0	1.11111e-05		0.00071	0.00105	0.00126		0	7.14286e-06	1.85714e-05		0.00165667	0.0018	0.00214333		2e-05	4e-05	8e-05		0.003312	0.00364	0.003932
159	0	0	1.11111e-05		0.0005	0.0009	0.0013		0	1.42857e-05	2.85714e-05		0.00160333	0.00178333	0.00221		2e-05	6e-05	8e-05		0.003094	0.00332	0.003658
160	0	0	1.11111e-05		0.0005	0.0007	0.0011		0	0	1.42857e-05		0.0016	0.00171667	0.00208667		2.8e-05	6e-05	8e-05		0.003076	0.00345	0.003678
161	0	0	3.33333e-06		0.00057	0.00085	0.00123		0	1.42857e-05	2.85714e-05		0.0015	0.00173333	0.00195333		3.4e-05	6e-05	9.2e-05		0.003084	0.00341	0.00385
162	0	0	1.11111e-05		0.00047	0.0006	0.00113		0	0	1.42857e-05		0.00136667	0.00173333	0.0021		2e-05	4e-05	8e-05		0.00283	0.0031	0.003304
163	0	0	1.11111e-05		0.0007	0.00085	0.00103		0	1.42857e-05	3.28571e-05		0.00139	0.0016	0.00201		2e-05	4e-05	6.6e-05		0.00284	0.00325	0.003524
164	0	0	3.33333e-06		0.0005	0.00065	0.00093		0	1.42857e-05	3.28571e-05		0.00134667	0.00163333	0.00186333		2e-05	2e-05	6e-05		0.00274	0.00292	0.003184
165	0	0	0		0.00044	0.0007	0.00143		0	0	1.42857e-05		0.00122333	0.00145	0.00175333		1.4e-05	4e-05	8e-05		0.002594	0.00294	0.003178
166	0	0	0		0.0004	0.0007	0.00103		0	1.42857e-05	2.85714e-05		0.00129	0.00155	0.00181		2e-05	3e-05	6e-05		0.002616	0.00281	0.003052
167	0	0	1.11111e-05		0.00037	0.0007	0.0012		0	0	1.42857e-05		0.00125667	0.00151667	0.00177333		0	3e-05	6e-05		0.002522	0.00277	0.002972
168	0	0	0		0.00047	0.0007	0.00093		0	0	1.42857e-05		0.00122333	0.0015	0.00167667		0	4e-05	6e-05		0.002528	0.00283	0.003006
169	0	0	0		0.00037	0.0006	0.0012		0	0	1.42857e-05		0.00112333	0.00145	0.0017		0	2e-05	4.6e-05		0.002328	0.00252	0.002886
170	0	0	3.33333e-06		0.00047	0.0006	0.0009		0	0	1.42857e-05		0.0011	0.00128333	0.00150667		0	2e-05	4.6e-05		0.002308	0.00256	0.002826
171	0	0	0		0.00037	0.0006	0.00083		0	1.42857e-05	2.85714e-05		0.0011	0.00126667	0.00159667		0	2e-05	4e-05		0.002194	0.00244	0.002856
172	0	0	3.33333e-06		0.0003	0.00055	0.00073		0	0	1.42857e-05		0.00109	0.00121667	0.0014		1.4e-05	2e-05	4.6e-05		0.002228	0.00242	0.002666
173	0	0	0		0.00027	0.00055	0.00093		0	1.42857e-05	1.42857e-05		0.000933333	0.00116667	0.00152		2e-05	3e-05	6e-05		0.002028	0.0023	0.002506
174	0	0	0		0.00037	0.0006	0.00083		0	0	1.85714e-05		0.00101333	0.00113333	0.00152		0	2e-05	6.6e-05		0.002	0.00233	0.00268
175	0	0	3.33333e-06		0.00027	0.00055	0.00083		0	7.14286e-06	1.42857e-05		0.000946667	0.00123333	0.00145333		0	2e-05	6e-05		0.001824	0.0023	0.002466
176	0	0	0		0.0003	0.00055	0.00076		0	0	1.85714e-05		0.000956667	0.00108333	0.00140667		0	2e-05	4e-05		0.001936	0.00213	0.002468
177	0	0	0		0.0003	0.0006	0.0009		0	1.42857e-05	1.42857e-05		0.000866667	0.00101667	0.00135		0	4e-05	6e-05		0.001884	0.00216	0.002466
178	0	0	1.11111e-05		0.0003	0.00045	0.00076		0	0	1.42857e-05		0.00089	0.00106667	0.00122667		2e-05	2e-05	6e-05		0.00174	0.00216	0.00238
179	0	0	0		0.00027	0.00045	0.0007		0	0	1.42857e-05		0.000933333	0.00113333	0.00135333		1.4e-05	2e-05	4.6e-05		0.001796	0.00204	0.002266
180	0	0	1.11111e-05		0.0002	0.0005	0.00063		0	0	1.42857e-05		0.000803333	0.00103333	0.00124		0	2e-05	4e-05		0.001734	0.00189	0.002132
181	0	0	3.33333e-06		0.0002	0.00055	0.0008		0	0	1.42857e-05		0.000903333	0.00106667	0.00121		0	2e-05	4e-05		0.001598	0.00192	0.002072
182	0	0	0		0.00024	0.0005	0.00073		0	0	1.42857e-05		0.0007	0.0009	0.00121		0	0	6e-05		0.001662	0.00175	0.00214
183	0	0	0		0.0003	0.00045	0.0007		0	0	1.42857e-05		0.000856667	0.001	0.00112		0	2e-05	4.6e-05		0.001644	0.00192	0.0021
184	0	0	0		0.0002	0.0004	0.0007		0	0	1.42857e-05		0.000823333	0.001	0.00116667		0	2e-05	4e-05		0.0016	0.00172	0.00192
185	0	0	0		0.0001	0.0004	0.0006		0	1.42857e-05	2.85714e-05		0.000746667	0.000916667	0.00116667		0	2e-05	4.6e-05		0.001548	0.00166	0.001766
186	0	0	0		0.0002	0.00035	0.0006		0	0	0		0.000666667	0.00085	0.00107667		0	2e-05	6e-05		0.001436	0.00174	0.001926
187	0	0	0		0.0002	0.0003	0.00073		0	0	1.42857e-05		0.0006	0.000833333	0.0011		0	2e-05	4e-05		0.001394	0.00163	0.001866
188	0	0	0		0.0002	0.00035	0.00063		0	0	1.42857e-05		0.000603333	0.000766667	0.00103333		0	2e-05	4e-05		0.00143	0.00158	0.001812
189	0	0	0		0.0002	0.0003	0.00053		0	0	1.42857e-05		0.000666667	0.000833333	0.000976667		2e-05	2e-05	4e-05		0.001368	0.00155	0.001724
190	0	0	0		0.0001	0.00035	0.00063		0	0	1.42857e-05		0.000633333	0.0008	0.000986667		0	2e-05	4e-05		0.001234	0.00148	0.001726
191	0	0	0		0.0001	0.0003	0.0005		0	0	1.42857e-05		0.00059	0.000883333	0.00111		0	1e-05	2.6e-05		0.001228	0.0014	0.001638
192	0	0	0		0.0001	0.00025	0.00053		0	0	1.42857e-05		0.000523333	0.0008	0.00108667		0	0	2e-05		0.001228	0.00136	0.001696
193	0	0	0		0.0001	0.0002	0.0005		0	0	4.28571e-06		0.00059	0.00075	0.000953333		0	0	2e-05		0.001142	0.00136	0.001592
194	0	0	0		0.0001	0.00035	0.00063		0	0	1.42857e-05		0.000556667	0.00075	0.000876667		0	0	2e-05		0.00122	0.00141	0.001502
195	0	0	0		7e-05	0.0003	0.00053		0	0	4.28571e-06		0.00049	0.0007	0.0009		0	1e-05	2e-05		0.00114	0.00136	0.001586
196	0	0	0		0	0.0003	0.00053		0	0	1.42857e-05		0.000466667	0.000633333	0.000843333		0	0	2e-05		0.001136	0.00132	0.001506
197	0	0	0		0	0.0002	0.00053		0	0	4.28571e-06		0.000433333	0.000666667	0.0008		0	1e-05	2e-05		0.001094	0.00127	0.001626
198	0	0	0		0.0001	0.00025	0.0005		0	0	1.42857e-05		0.000536667	0.00075	0.000876667		0	0	2e-05		0.001042	0.00124	0.001492
199	0	0	0		0.0001	0.0002	0.0005		0	0	1.42857e-05		0.0005	0.000633333	0.000776667		0	0	2e-05		0.000954	0.00117	0.00137
200	0	0	0		0.0001	0.0003	0.00043		0	0	1.85714e-05		0.00048	0.0006	0.000786667		0	0	2e-05		0.000976	0.00115	0.00132
201	0	0	0		0.0001	0.00015	0.00053		0	0	1.42857e-05		0.000456667	0.00065	0.000776667		0	1e-05	2e-05		0.00088	0.0011	0.001326
202	0	0	0		0.0001	0.0003	0.00043		0	0	1.42857e-05		0.000423333	0.000616667	0.000776667		0	1e-05	4e-05		0.000854	0.00105	0.001206
203	0	0	0		0.0001	0.0002	0.00033		0	0	4.28571e-06		0.000456667	0.0006	0.00072		0	0	2e-05		0.000814	0.00098	0.0012
204	0	0	0		7e-05	0.00015	0.00039		0	0	1.42857e-05		0.000423333	0.0006	0.0007		0	0	2e-05		0.000862	0.00103	0.001264
205	0	0	0		0.0001	0.0002	0.0004		0	0	1.42857e-05		0.00029	0.0005	0.00072		0	0	2e-05		0.000868	0.00106	0.001198
206	0	0	0		0	0.00015	0.0003		0	0	4.28571e-06		0.000333333	0.000533333	0.000866667		0	0	2e-05		0.000834	0.00099	0.00116
207	0	0	0		0	0.0002	0.0004		0	0	1.42857e-05		0.000366667	0.000533333	0.000676667		0	1e-05	2.6e-05		0.000814	0.00091	0.001086
208	0	0	0		0	0.0001	0.00033		0	0	1.42857e-05		0.000413333	0.000633333	0.000776667		0	0	2e-05		0.00078	0.00091	0.001006
209	0	0	0		0.0001	0.0002	0.0003		0	0	0		0.000323333	0.000566667	0.0007		0	0	2e-05		0.00073	0.00093	0.001118
210	0	0	0		0.0001	0.00015	0.0003		0	0	1.42857e-05		0.000356667	0.00055	0.0007		0	0	2e-05		0.000634	0.0009	0.001026
211	0	0	0		0	0.0002	0.00033		0	0	0		0.00028	0.000483333	0.000586667		0	0	2.6e-05		0.000634	0.00091	0.001126
212	0	0	0		0	0.0002	0.0004		0	0	1.42857e-05		0.000323333	0.000433333	0.000673333		0	1e-05	4e-05		0.00072	0.00086	0.00096
213	0	0	0		0	0.0002	0.00033		0	0	1.42857e-05		0.0003	0.0004	0.000616667		0	0	6e-06		0.000668	0.00083	0.001018
214	0	0	0		0	0.0001	0.0003		0	0	0		0.000356667	0.000433333	0.000566667		0	0	2e-05		0.00058	0.00081	0.000946
215	0	0	0		7e-05	0.0002	0.00033		0	0	0		0.000256667	0.00045	0.000676667		0	0	2e-05		0.000648	0.00071	0.000806
216	0	0	0		0	0.00015	0.00033		0	0	4.28571e-06		0.000256667	0.000383333	0.00064		0	0	2e-05		0.000674	0.00077	0.000906
217	0	0	0		0	0.0001	0.00023		0	0	0		0.000333333	0.0004	0.000586667		0	0	2e-05		0.0006	0.0007	0.000906
218	0	0	0		0	0.0002	0.00033		0	0	0		0.00029	0.000416667	0.00071		0	0	2.6e-05		0.000502	0.00064	0.00083
219	0	0	0		7e-05	0.00015	0.0003		0	0	4.28571e-06		0.000256667	0.000433333	0.000666667		0	0	2e-05		0.00053	0.00072	0.000818
220	0	0	0		0	0.0001	0.00023		0	0	1.42857e-05		0.00028	0.000433333	0.000566667		0	0	2e-05		0.000468	0.00067	0.000792
221	0	0	0		0	0.0001	0.0003		0	0	1.42857e-05		0.000266667	0.000383333	0.000533333		0	0	2e-05		0.000488	0.00061	0.0008
222	0	0	0		0	0.0001	0.00023		0	0	4.28571e-06		0.00019	0.0004	0.000573333		0	0	2e-05		0.00046	0.0006	0.000796
223	0	0	0		0	0.0001	0.0002		0	0	0		0.000223333	0.000416667	0.00051		0	0	2e-05		0.000474	0.00055	0.000706
224	0	0	0		0	0.0001	0.0003		0	0	4.28571e-06		0.000156667	0.000333333	0.00052		0	0	2e-05		0.00048	0.00057	0.000756
225	0	0	0		0	0.0001	0.0002		0	0	1.42857e-05		0.000266667	0.000416667	0.00051		0	0	2e-05		0.00048	0.00055	0.000712
226	0	0	0		0	0.0001	0.0003		0	0	1.42857e-05		0.000246667	0.000383333	0.00051		0	0	2e-05		0.000448	0.00055	0.000706
227	0	0	0		0	0.0001	0.0003		0	0	0		0.000256667	0.000383333	0.000543333		0	0	2e-05		0.00044	0.00054	0.000658
228	0	0	0		0	0.0001	0.0002		0	0	1.42857e-05		0.000156667	0.000366667	0.000466667		0	0	6e-06		0.00042	0.00053	0.00066
229	0	0	0		0	0.0001	0.00026		0	0	4.28571e-06		0.000213333	0.00035	0.00051		0	0	6e-06		0.000434	0.00056	0.000746
230	0	0	0		0	0.0001	0.0002		0	0	0		0.000156667	0.0003	0.000496667		0	0	6e-06		0.000408	0.00051	0.000752
231	0	0	0		0	5e-05	0.00013		0	0	0		0.000266667	0.000333333	0.000433333		0	0	2e-05		0.000388	0.0005	0.00065
232	0	0	0		0	0.0001	0.0003		0	0	0		0.0002	0.0003	0.000466667		0	0	6e-06		0.000414	0.00047	0.00056
233	0	0	0		0	0	0.00013		0	0	1.42857e-05		0.000256667	0.000333333	0.000543333		0	0	6e-06		0.000334	0.00051	0.000646
234	0	0	0		0	0	0.0002		0	0	0		0.0002	0.000316667	0.0004		0	0	2e-05		0.000334	0.00052	0.000632
235	0	0	0		0	0	0.0002		0	0	1.42857e-05		0.000156667	0.00025	0.000486667		0	0	2e-05		0.0003	0.00041	0.000572
236	0	0	0		0	0	0.0001		0	0	0		0.000156667	0.000283333	0.00051		0	0	0		0.00028	0.00041	0.000546
237	0	0	0		0	5e-05	0.0002		0	0	4.28571e-06		0.000123333	0.000266667	0.000476667		0	0	6e-06		0.0003	0.00042	0.0005
238	0	0	0		0	0	0.00013		0	0	0		9e-05	0.000266667	0.00045		0	0	2e-05		0.000294	0.00038	0.000566
239	0	0	0		0	5e-05	0.00013		0	0	0		0.000156667	0.000266667	0.000376667		0	0	2e-05		0.000288	0.00038	0.000486
240	0	0	0		0	0	0.0001		0	0	4.28571e-06		0.000133333	0.000266667	0.00042		0	0	2e-05		0.00028	0.00035	0.000512
241	0	0	0		0	0	0.00023		0	0	0		0.0001	0.000233333	0.000453333		0	0	2e-05		0.000268	0.0004	0.000514
242	0	0	0		0	0	0.00023		0	0	0		6.66667e-05	0.000233333	0.000433333		0	0	6e-06		0.000254	0.00035	0.000506
243	0	0	0		0	0	0.0001		0	0	0		0.000133333	0.000216667	0.000366667		0	0	2e-05		0.000268	0.00035	0.000482
244	0	0	0		0	0	0.0002		0	0	4.28571e-06		0.000133333	0.000233333	0.000453333		0	0	6e-06		0.00018	0.00031	0.00042
245	0	0	0		0	0	0.0002		0	0	0		0.000123333	0.0002	0.00041		0	0	0		0.00018	0.00027	0.000438
246	0	0	0		0	0	0.0002		0	0	4.28571e-06		6.66667e-05	0.00015	0.00041		0	0	0		0.00024	0.00029	0.000446
247	0	0	0		0	0	0.00013		0	0	0		0.000113333	0.0002	0.000353333		0	0	6e-06		0.000194	0.00029	0.000384
248	0	0	0		0	0	0.00013		0	0	0		0.0001	0.000216667	0.000286667		0	0	2e-05		0.000214	0.00029	0.00044
249	0	0	0		0	0	0.0001		0	0	1.42857e-05		6.66667e-05	0.0002	0.000343333		0	0	0		0.000174	0.00026	0.000486
250	0	0	0		0	0	0.0001		0	0	0		6.66667e-05	0.0002	0.000386667		0	0	0		0.000174	0.00024	0.000412
251	0	0	0		0	0	0.0002		0	0	0		0.0001	0.0002	0.000276667		0	0	2e-05		0.0002	0.00027	0.000384
252	0	0	0		0	0	0.0001		0	0	0		5.66667e-05	0.000216667	0.000353333		0	0	0		0.000194	0.00026	0.000338
253	0	0	0		0	0	0.0001		0	0	0		0.000123333	0.0002	0.000333333		0	0	0		0.00014	0.00025	0.000404
254	0	0	0		0	0	0.0001		0	0	0		9e-05	0.0002	0.000343333		0	0	0		0.000148	0.00024	0.000366
255	0	0	0		0	0	0.0001		0	0	0		9e-05	0.0002	0.0003		0	0	0		0.000148	0.00021	0.00034
256	0	0	0		0	0	0.0001		0	0	0		9e-05	0.000166667	0.00031		0	0	2e-05		0.000134	0.00023	0.000358
257	0	0	0		0	0	0.00013		0	0	0		0.0001	0.000166667	0.000276667		0	0	0		0.00016	0.00024	0.000318
258	0	0	0		0	0	0.00013		0	0	0		6.66667e-05	0.000133333	0.000286667		0	0	2e-05		0.00014	0.00022	0.00034
259	0	0	0		0	0	0.00013		0	0	1.42857e-05		0.0001	0.000166667	0.000266667		0	0	0		0.00012	0.00023	0.000366
260	0	0	0		0	0	0.0001		0	0	0		9e-05	0.000133333	0.000243333		0	0	0		0.0001	0.00023	0.00032
261	0	0	0		0	0	3e-05		0	0	0		5.66667e-05	0.000133333	0.000266667		0	0	2e-05		0.000114	0.00021	0.000306
262	0	0	0		0	0	0.0001		0	0	0		6.66667e-05	0.000166667	0.000266667		0	0	6e-06		9.4e-05	0.00018	0.0003
263	0	0	0		0	0	0.0001		0	0	0		2.33333e-05	0.00015	0.000266667		0	0	0		9.4e-05	0.0002	0.000286
264	0	0	0		0	0	3e-05		0	0	0		9e-05	0.000133333	0.000233333		0	0	0		0.000114	0.00022	0.0003
265	0	0	0		0	0	3e-05		0	0	0		5.66667e-05	0.000133333	0.000243333		0	0	0		0.000128	0.00018	0.00028
266	0	0	0		0	0	0.0001		0	0	4.28571e-06		5.66667e-05	0.000133333	0.0003		0	0	0		0.000114	0.00018	0.00026
267	0	0	0		0	0	0.0001		0	0	4.28571e-06		0.0001	0.000166667	0.00032		0	0	0		8e-05	0.00017	0.000232
268	0	0	0		0	0	0.0001		0	0	0		3.33333e-05	0.000166667	0.000333333		0	0	0		0.0001	0.00014	0.000286
269	0	0	0		0	0	0.0001		0	0	0		5.66667e-05	0.000166667	0.000276667		0	0	0		0.000114	0.00016	0.00022
270	0	0	0		0	0	3e-05		0	0	0		5.66667e-05	0.000166667	0.0003		0	0	0		8.8e-05	0.00014	0.000226
271	0	0	0		0	0	0.0001		0	0	0		3.33333e-05	0.000133333	0.000266667		0	0	0		0.0001	0.00014	0.00024
272	0	0	0		0	0	0.0001		0	0	0		3.33333e-05	0.000116667	0.000243333		0	0	0		8e-05	0.00015	0.00027
273	0	0	0		0	0	0.0001		0	0	0		6.66667e-05	0.000116667	0.000253333		0	0	0		4e-05	0.00012	0.00026
274	0	0	0		0	0	0.0001		0	0	0		3.33333e-05	0.000116667	0.0002		0	0	6e-06		0.0001	0.00014	0.0002
275	0	0	0		0	0	0.00013		0	0	0		5.66667e-05	0.000133333	0.000276667		0	0	0		8e-05	0.0001	0.000278
276	0	0	0		0	0	0.00013		0	0	0		3.33333e-05	0.000116667	0.000166667		0	0	0		7.4e-05	0.00014	0.000232
277	0	0	0		0	0	0.0001		0	0	0		3.33333e-05	0.0001	0.000233333		0	0	0		6e-05	0.00012	0.00032
278	0	0	0		0	0	3e-05		0	0	0		6.66667e-05	0.000116667	0.00023		0	0	0		5.4e-05	0.0001	0.00018
279	0	0	0		0	0	0.0001		0	0	0		3.33333e-05	0.0001	0.00021		0	0	0		6e-05	0.00012	0.000266
280	0	0	0		0	0	0.0001		0	0	0		6.66667e-05	0.0001	0.0003		0	0	2e-05		8e-05	0.00013	0.0002
281	0	0	0		0	0	0.0001		0	0	0		6.66667e-05	0.0001	0.00022		0	0	0		8e-05	0.00012	0.0002
282	0	0	0		0	0	3e-05		0	0	0		3.33333e-05	6.66667e-05	0.000186667		0	0	0		6e-05	9e-05	0.00024
283	0	0	0		0	0	0.00013		0	0	0		6.66667e-05	0.000133333	0.000243333		0	0	0		4e-05	0.0001	0.000212
284	0	0	0		0	0	3e-05		0	0	0		3.33333e-05	0.0001	0.00021		0	0	0		6e-05	0.00012	0.000198
285	0	0	0		0	0	0.0001		0	0	0		2.33333e-05	0.0001	0.00022		0	0	0		5.4e-05	0.00011	0.000192
286	0	0	0		0	0	0.0001		0	0	0		2.33333e-05	8.33333e-05	0.0002		0	0	0		7.4e-05	0.00012	0.000186
287	0	0	0		0	0	0		0	0	0		2.33333e-05	0.000116667	0.0002		0	0	0		6e-05	8e-05	0.00016
288	0	0	0		0	0	0		0	0	0		3.33333e-05	6.66667e-05	0.00021		0	0	0		4e-05	0.00012	0.00018
289	0	0	0		0	0	3e-05		0	0	0		2.33333e-05	0.0001	0.000166667		0	0	0		4e-05	0.0001	0.000146
290	0	0	0		0	0	3e-05		0	0	0		3.33333e-05	8.33333e-05	0.0002		0	0	0		3.4e-05	7e-05	0.000146
291	0	0	0		0	0	3e-05		0	0	4.28571e-06		3.33333e-05	0.000133333	0.0003		0	0	0		4e-05	0.00011	0.000192
292	0	0	0		0	0	3e-05		0	0	0		2.33333e-05	0.0001	0.00021		0	0	0		2e-05	0.0001	0.00016
293	0	0	0		0	0	0		0	0	0		2.33333e-05	0.000133333	0.00021		0	0	0		6e-05	0.0001	0.000166
294	0	0	0		0	0	0.0001		0	0	0		5.66667e-05	0.0001	0.000176667		0	0	0		5.4e-05	9e-05	0.000172
295	0	0	0		0	0	0		0	0	0		3.33333e-05	0.0001	0.000233333		0	0	0		2e-05	9e-05	0.000166
296	0	0	0		0	0	3e-05		0	0	0		0	6.66667e-05	0.00022		0	0	0		3.4e-05	6e-05	0.000166
297	0	0	0		0	0	0		0	0	0		2.33333e-05	6.66667e-05	0.000143333		0	0	0		3.4e-05	8e-05	0.000186
298	0	0	0		0	0	3e-05		0	0	0		0	6.66667e-05	0.0002		0	0	0		5.4e-05	0.0001	0.000126
299	0	0	0		0	0	0		0	0	0		0	5e-05	0.000176667		0	0	0		4e-05	8e-05	0.000146
300	0	0	0		0	0	0		0	0	0		2.33333e-05	5e-05	0.000153333		0	0	0		4e-05	8e-05	0.000166

## Sheet: Figure 3
	(A)						(B)
	epsilon = 0.1			epsilon = 0.5				eta
Homophily Parameter	IIR	SD						0.1	0.2	0.3	0.4	0.5	0.6	0.7	0.8	0.9	1	epsilon
0.9	22.6103	3.27366		10.981	3.00937		1	28.8705	25.5478	20.0017	16.1449	12.8817	10.5264	10.8304	11.5767	11.0747	11.3302
0.8	19.8759	3.74088		12.1503	2.16718		0.9	22.082	20.3718	15.4547	14.0435	11.3028	11.4978	10.8116	11.4607	11.8409	11.1372
0.7	15.6079	3.81766		12.2408	3.034		0.8	18.1993	16.4175	14.2116	12.6214	10.9435	10.7937	11.8593	11.3591	11.304	11.4493
0.6	14.1854	3.71478		10.5105	2.967		0.7	15.09	13.5603	13.2226	12.3176	11.2656	10.6487	11.4214	10.9829	10.944	11.1501
0.5	11.3406	4.15104		11.3036	1.96155		0.6	12.6453	12.6096	11.8011	12.0088	10.4769	11.4078	11.2338	11.0031	11.5012	11.2098
0.4	10.6941	4.42799		12.3575	2.77594		0.5	11.3413	11.6742	12.4862	11.7133	10.9546	11.0963	11.4841	10.4013	10.939	11.2274
0.3	10.1593	3.54809		10.9474	2.89141		0.4	9.98975	11.2367	13.4936	11.6475	10.6983	10.7902	11.0889	11.4454	10.7744	10.6935
0.2	11.3365	2.87128		10.8046	2.86132		0.3	9.3239	11.0257	11.1659	10.7217	11.1193	11.3355	11.1976	10.5217	11.9129	10.6414
0.1	10.9139	2.87525		11.6136	2.57312		0.2	9.20612	10.1785	11.1475	11.3609	10.7223	10.9558	11.2511	10.9252	10.7741	10.8488
0	11.4102	2.34597		11.7757	2.11425		0.1	9.0785	10.4313	10.6563	11.6327	10.5395	10.7421	11.1311	11.7532	11.0115	10.8508
							0	8.5814	10.1834	11.4358	11.1067	10.6059	11.0693	11.2238	11.1282	10.8003	11.6781

## Sheet: Figure 4
			(A) IIR(M=1)												(C) IIR(M=1)											(E) IIR(M=1)
alpha	0.25		2e-05	2.5e-05	1.83333e-05	2.125e-05	2.3e-05	1.08333e-05	1.07143e-05	6.25e-06	2.77778e-06		k	5	2e-05	2.5e-05	2e-05	1e-05	9e-06	4.16667e-06	3.57143e-06	1.875e-06	3.88889e-06		q	0.96	0.952745	0.953878	0.955685	0.957375	0.959237	0.960762	0.961143	0.962853	0.819229
	0.5		0.41857	0.318642	0.241995	0.153011	0.060247	0.0184983	0.00451143	0.00058875	0.000220556			10	0.017365	0.0176275	0.00495	0.00330125	0.000887	0.000155	0.000109286	0.000206875	1.05556e-05			0.965	0.94497	0.947575	0.949982	0.90482	0.9544	0.956186	0.862891	0.86445	0.770337
	0.75		0.584065	0.618982	0.642995	0.675455	0.654629	0.754622	0.626824	0.443364	0.507334			15	0.578965	0.602943	0.641972	0.67799	0.71891	0.718997	0.634955	0.528313	0.362501			0.97	0.93529	0.937195	0.941047	0.944655	0.948524	0.952123	0.95424	0.814488	0.816828
	1		0.606665	0.640103	0.647447	0.707773	0.753691	0.750392	0.780981	0.741283	0.496119			20	0.598515	0.625737	0.67464	0.70231	0.743084	0.743967	0.654499	0.644027	0.35874			0.975	0.9183	0.922318	0.929002	0.931045	0.937532	0.892929	0.900179	0.854779	0.812666
	1.25		0.642535	0.66949	0.705538	0.74505	0.783157	0.738426	0.852414	0.752054	0.599231			25	0.670515	0.70225	0.738902	0.767194	0.797769	0.828412	0.810229	0.842118	0.645479			0.98	0.88349	0.886262	0.895883	0.90719	0.915995	0.881247	0.840019	0.798812	0.712531
	1.5		0.68702	0.706888	0.736902	0.77575	0.807001	0.797309	0.780789	0.764579	0.559856			30	0.710575	0.741903	0.776853	0.804468	0.829637	0.853261	0.789291	0.809214	0.556538			0.985	0.80793	0.825133	0.839825	0.852097	0.866938	0.83962	0.818956	0.738504	0.655486
	1.75		0.714555	0.741178	0.770195	0.805114	0.833105	0.862971	0.888133	0.866357	0.564827			35	0.77715	0.80161	0.814922	0.842025	0.861493	0.878718	0.89718	0.778652	0.471491			0.99	0.6119	0.646423	0.663038	0.692799	0.744598	0.795663	0.703326	0.736636	0.402777
	2		0.73875	0.76999	0.795573	0.824752	0.809599	0.878282	0.899199	0.830799	0.766982			40	0.79732	0.82009	0.841295	0.857335	0.87869	0.891397	0.909231	0.879866	0.759641			0.995	0.249895	0.243397	0.233703	0.233695	0.26791	0.312762	0.350253	0.391041	0.269218
			(B) PIR											(D) PIR												(F) PIR
alpha	0.25		0.000409	0.000218	0.000269	0.0002205	0.0001935	8.55e-05	0.000106	3.85e-05	2.15e-05		k	5	0.0002565	0.0002925	0.00027	0.0001865	9.2e-05	0.0001105	4e-05	2.9e-05	2.5e-05		q	0.96	0.966274	0.965054	0.963843	0.963481	0.963095	0.963235	0.962896	0.963669	0.819519
	0.5		0.550989	0.411548	0.309563	0.193723	0.075133	0.025085	0.006181	0.0010035	0.0004115			10	0.0272415	0.026803	0.008147	0.0058095	0.0021085	0.00059	0.0004445	0.000398	9e-05			0.965	0.965095	0.963004	0.961912	0.912853	0.960403	0.960467	0.865079	0.865582	0.770645
	0.75		0.871047	0.841522	0.818327	0.804071	0.728151	0.808144	0.652375	0.452299	0.512312			15	0.876574	0.843477	0.821941	0.808373	0.807382	0.771349	0.659697	0.538975	0.36581			0.97	0.964002	0.960909	0.958716	0.957673	0.957408	0.957646	0.957767	0.815894	0.817295
	1		0.928387	0.896586	0.831546	0.856884	0.85453	0.812937	0.818912	0.7559	0.499324			20	0.927285	0.893371	0.872665	0.85398	0.848742	0.809101	0.687297	0.658575	0.36121			0.975	0.961882	0.957429	0.954891	0.951631	0.95152	0.902377	0.905259	0.857631	0.813543
	1.25		0.950253	0.919616	0.897837	0.885771	0.880897	0.795359	0.890213	0.768199	0.603078			25	0.956708	0.929704	0.911389	0.897528	0.890844	0.890457	0.847414	0.860662	0.649887			0.98	0.958171	0.950002	0.944157	0.941526	0.940139	0.895467	0.848291	0.803067	0.713624
	1.5		0.962137	0.934207	0.913987	0.903868	0.897733	0.854015	0.813556	0.779922	0.563283			30	0.965752	0.942882	0.927616	0.916787	0.910396	0.908366	0.820021	0.825766	0.560367			0.985	0.950222	0.936491	0.926337	0.918277	0.914158	0.868799	0.832958	0.744726	0.657269
	1.75		0.968059	0.944353	0.927103	0.918389	0.913281	0.915161	0.919841	0.881907	0.568022			35	0.975755	0.958197	0.942245	0.93474	0.928843	0.925597	0.926807	0.792257	0.474148			0.99	0.928861	0.897802	0.869175	0.850279	0.849442	0.859526	0.736095	0.75198	0.405681
	2		0.971958	0.951713	0.936314	0.92762	0.877934	0.925436	0.928276	0.844013	0.770045			40	0.978738	0.962801	0.951113	0.941658	0.938257	0.933898	0.935778	0.893427	0.763504			0.995	0.889262	0.810184	0.729764	0.653555	0.59753	0.555529	0.49268	0.459966	0.287862
			0.1	0.2	0.3	0.4	0.5	0.6	0.7	0.8	0.9				0.1	0.2	0.3	0.4	0.5	0.6	0.7	0.8	0.9				0.1	0.2	0.3	0.4	0.5	0.6	0.7	0.8	0.9
			m												m												m
